# Supplementary material for: Team ball sport experience minimizes sex difference in visual attention
Source: Front Psychol. 2022 Oct 13;13:987672. doi: 10.3389/fpsyg.2022.987672 (PMC9606817; doi:10.3389/fpsyg.2022.987672)
Supplement: Supplementary Table 1 — The raw data of tracking accuracy. [file Table_1.XLSX]

## Sheet: Sheet1
	gender	groups	tracking accuracy
1	male	baskeball player	0.7
2	male	baskeball player	0.48
3	male	baskeball player	0.65
4	male	baskeball player	0.73
5	male	baskeball player	0.55
6	male	baskeball player	0.65
7	male	baskeball player	0.75
8	male	baskeball player	0.73
9	male	baskeball player	0.63
10	male	baskeball player	0.58
11	male	baskeball player	0.45
12	male	baskeball player	0.63
13	male	baskeball player	0.65
14	male	baskeball player	0.6
15	male	baskeball player	0.63
16	male	baskeball player	0.68
17	male	baskeball player	0.45
18	male	baskeball player	0.53
19	male	baskeball player	0.63
20	male	baskeball player	0.53
21	male	baskeball player	0.58
22	male	baskeball player	0.75
1	female	baskeball player	0.83
2	female	baskeball player	0.53
3	female	baskeball player	0.55
4	female	baskeball player	0.63
5	female	baskeball player	0.53
6	female	baskeball player	0.53
7	female	baskeball player	0.55
8	female	baskeball player	0.58
9	female	baskeball player	0.45
10	female	baskeball player	0.63
11	female	baskeball player	0.6
12	female	baskeball player	0.68
13	female	baskeball player	0.65
14	female	baskeball player	0.53
15	female	baskeball player	0.53
16	female	baskeball player	0.75
17	female	baskeball player	0.53
18	female	baskeball player	0.5
19	female	baskeball player	0.68
20	female	baskeball player	0.53
21	female	baskeball player	0.63
22	female	baskeball player	0.68
1	male	college students	0.5
2	male	college students	0.53
3	male	college students	0.48
4	male	college students	0.5
5	male	college students	0.53
6	male	college students	0.63
7	male	college students	0.48
8	male	college students	0.53
9	male	college students	0.45
10	male	college students	0.5
11	male	college students	0.63
12	male	college students	0.48
13	male	college students	0.35
14	male	college students	0.48
15	male	college students	0.5
16	male	college students	0.53
17	male	college students	0.63
18	male	college students	0.73
19	male	college students	0.45
20	male	college students	0.4
21	male	college students	0.43
22	male	college students	0.55
1	female	college students	0.38
2	female	college students	0.4
3	female	college students	0.43
4	female	college students	0.4
5	female	college students	0.3
6	female	college students	0.43
7	female	college students	0.4
8	female	college students	0.33
9	female	college students	0.45
10	female	college students	0.3
11	female	college students	0.3
12	female	college students	0.35
13	female	college students	0.45
14	female	college students	0.43
15	female	college students	0.4
16	female	college students	0.35
17	female	college students	0.43
18	female	college students	0.45
19	female	college students	0.38
20	female	college students	0.4
21	female	college students	0.35
22	female	college students	0.35
